# Supplementary material for: Impact of facilitating continued accessibility to cancer care during COVID-19 lockdown on perceived wellbeing of cancer patients at a rural cancer center in Rwanda
Source: PLOS Glob Public Health. 2023 Feb 27;3(2):e0001534. doi: 10.1371/journal.pgph.0001534 (PMC10021873; doi:10.1371/journal.pgph.0001534)
Supplement: S1 Data — (ZIP) [file pgph.0001534.s003.zip]

Archive with 2 entries (2 files):
- 2.Impact_facilitation_Cancer_Patients_Pub.dta
- 2.Cancer_telephone survey_Analysis_do.file_pub.do
