# Supplementary material for: Impact of facilitating continued accessibility to cancer care during COVID-19 lockdown on perceived wellbeing of cancer patients at a rural cancer center in Rwanda
Source: PLOS Glob Public Health. 2023 Feb 27;3(2):e0001534. doi: 10.1371/journal.pgph.0001534 (PMC10021873; doi:10.1371/journal.pgph.0001534)
Supplement: S1 Data — (ZIP) [file pgph.0001534.s003.zip › 2.Cancer_telephone survey_Analysis_do.file_pub.do]

use"C:\Users\Telemedicine\Desktop\Projects\CancerStudy\CancerAnalysis\Cleaning\2.Impact_facilitation_Cancer_Patients_Pub.dta",clear

*************TABLE 1 : ANALYSIS BASED ON THE LIST ******************
*Age by support status 
ttest age_birth , by (support_based_list) 
tab gender support_based_list, col chi
tab education support_based_list, col 
tab residence support_based_list, col chi
tab  ubudehe support_based_list,  col chi
tab insurance_type support_based_list, col exact
tab  wealth_quintile_new support_based_list,  col chi
tab  cancer_type_new support_based_list,  col chi
ttest time_diagnosis_yr , by (support_based_list) 
tab  transport_care support_based_list,  col exact
tab treat_type_lockdown_new support_based_list,  col exact


*****************TABLE 2 ANALYSIS ***************************

*missing or delayed appointments 
tab covid_appoint_miss_del support_based_list,  col chi
*Number of visits
tab covid_care_seek support_based_list,  col chi
*Teleconsultaion
tab covid_support_remote_consul support_based_list, col chi2
*Perceived quality of care
tab covid_care_quality_collapse  support_based_list, col chi
*Change of treatment
tab covid_treat_change support_based_list,  col chi

*Barriers to care during the pandemic
tab barrier_financial support_based_list,  col chi
tab barrier_family support_based_list,  col chi
tab barrier_transport support_based_list,  col chi
tab barrier_comorb support_based_list,  col chi
tab barrier_transport_access support_based_list,  col chi
tab barrier_worse_disease support_based_list,  col chi
tab barrier_covid support_based_list,  col chi
tab barrier_covid support_based_list,  col chi

***************************************TABLE 3***************************************************************8


*Outcome 1 #1 : QL_score PF_score RF_score  EF_score CF_score SF_score FA_score NV_score PA_score DY_score SL_score AP_score CO_score DI_score FI_score
 
 *Global health
ttest QL_score , by (support_based_list) 
*Physical function
ttest PF_score , by (support_based_list)
*Role function 
ttest RF_score , by (support_based_list) 
*Emotional function
ttest EF_score , by (support_based_list)
*Cognitive function
ttest CF_score , by (support_based_list) 
*Social function
ttest SF_score , by (support_based_list) 

*PHQ-9
ttest Depression_phq_score_total , by (support_based_list)
*Depression categories 
*tab depression_cat support_based_list, col chi

*GAD7
ttest General_anxiety_GAD , by (support_based_list)
*Anxiety categories
*tab anxiety_cat support_based_list, col chi
 
ttest Toxicity_overall , by (support_based_list) 
ttest FI_score , by (support_based_list) 


save"C:\Users\Telemedicine\Desktop\Projects\CancerStudy\CancerAnalysis\Cleaning\2.Impact_facilitation_Cancer_Patients_Pub.dta",replace


********************************TABLE 4************************


*Multivariate regression *** SUPPPORT STATUS BASED ON LIST 

foreach outcome in QL_score PF_score RF_score EF_score CF_score SF_score Depression_phq_score_total General_anxiety_GAD Toxicity_overall FI_score {

di "ANALYSIS  OF `outcome' 

*SUPPORT 2
*crude
reg `outcome' support_based_list


*minimally adjusted
reg `outcome'  i.support_based_list  age_birth i.wealth_quintile_new i.cancer_type_new time_diagnosis_yr i.treat_type_lockdown_new 

*fully adjusted
*Gender was excluded as it strongly correlated with types of cancer
reg `outcome' i.support_based_list age_birth  i.education i.insurance_type i.residence i.wealth_quintile_new i.ubudehe i.cancer_type_new time_diagnosis_yr i.transport_care i.treat_type_lockdown_new 
}


/*
******************************SENSITIVITY ANALYSIS******************************

** Appendix table B: sensitivity analysis based on concordant


foreach outcome in QL_score PF_score RF_score EF_score CF_score SF_score Depression_phq_score_total General_anxiety_GAD Toxicity_overall FI_score {

di "ANALYSIS  OF `outcome' 

*SUPPORT 2
*crude
reg `outcome' support_concordant


*minimally adjusted
reg `outcome'  i.support_concordant  age_birth i.wealth_quintile_new i.cancer_type_new time_diagnosis_yr i.treat_type_lockdown_new 

*fully adjusted
reg `outcome' i.support_concordant age_birth  i5.education i.insurance_type i.residence i.wealth_quintile_new i.ubudehe i.cancer_type_new time_diagnosis_yr i.transport_care i.treat_type_lockdown_new 
}


* Apendix table B: Sensitivity analysis based on self-reported support status"

foreach outcome in QL_score PF_score RF_score EF_score CF_score SF_score Depression_phq_score_total General_anxiety_GAD Toxicity_overall FI_score {

di "ANALYSIS  OF `outcome' 

*SUPPORT 2
*crude
reg `outcome' support_PIH_overall


*minimally adjusted
reg `outcome'  i.support_PIH_overall  age_birth i.wealth_quintile_new i.cancer_type_new time_diagnosis_yr i.treat_type_lockdown_new 

*fully adjusted
reg `outcome' i.support_PIH_overall age_birth  i5.education i.insurance_type i.residence i.wealth_quintile_new i.ubudehe  i.cancer_type_new time_diagnosis_yr i.transport_care i.treat_type_lockdown_new 
}

*/


**EQUITY PLOT FOR WELLBEING INDICATORS 


*Step one: We described the association between wealth quintiles and the selected categorical and continuous variables by plotting mean scores by wealth quintile in an equiplot and identified dimensions of patient wellbeing that differed significantly by wealth category by comparing a linear regression model with indicator variables for wealth category to an intercept-only model.****

**I'm going to parameterize these models in a weird way - to do that I am manually making indicator variables

forvalues i=1/3 {
gen wealth_cat`i'=(wealth_quintile_new==`i')
gen tx_wealth_cat`i'=wealth_cat`i'*support_based_list

tab wealth_cat`i' tx_wealth_cat`i'
}

eststo clear 
*eststo package is the pavakage that allow to store regression parameters
*Renaming variable so I can have the the variables ordered in a meaningful way in the graphs
rename PF_score a_PF_score
rename RF_score b_RF_score
rename SF_score c_SF_score
rename CF_score d_CF_score
rename EF_score e_EF_score
rename QL_score f_QL_score
rename PHQ_score_rev_100 g_PHQ_score_rev_100
rename GAD_score_rev_100 h_GAD_score_rev_100
rename Toxicity_overall_100 i_Toxicity_overall_100
rename FI_score_reverse j_FI_score_reverse

foreach wellbeing in a_PF_score b_RF_score c_SF_score d_CF_score e_EF_score f_QL_score g_PHQ_score_rev_100 h_GAD_score_rev_100 i_Toxicity_overall_100 j_FI_score_reverse {
**est_bas errors for GAD and PHQ scores
*We can use the F-test from this model to test for disparity in wealth index
*Note that by forcing an indicator for each level and droping the constant, the betas can be interpreted as the mean value for that group
reg `wellbeing' wealth_cat1 wealth_cat2 wealth_cat3, nocons 
eststo bas_`wellbeing'
***************************
test wealth_cat1=wealth_cat2=wealth_cat3
estadd scalar p_base = r(p)

/*Next, for each outcome we fit a saturated linear regression model that included an interaction term between wealth categories and receipt of facilitated transport and used parameters from the model to plot mean patient wellbeing scores with and without receipt of facilitated transport by wealth category, assess whether a significant association between facilitated transport and patient wellbeing existed within each wealth category, and assess whether there was a association between facilitated transport and patient wellbeing was significantly different between wealth categories.

*Note that by forcing an indicator for each level/treatment conmbo and droping the constant, the first three betas can be interpreted as the mean value among the untreated and the second are the change associated with treatmetn for that wealth index for that group*/
reg `wellbeing' wealth_cat1 wealth_cat2 wealth_cat3 tx_wealth_cat1 tx_wealth_cat2 tx_wealth_cat3 age_birth  i.cancer_type_new time_diagnosis_yr i.treat_type_lockdown_new , nocons 
eststo int_`wellbeing'
test tx_wealth_cat1
estadd scalar p_tx_wealth_cat1 = r(p)
test tx_wealth_cat2
estadd scalar p_tx_wealth_cat2 = r(p)
test tx_wealth_cat3
estadd scalar p_tx_wealth_cat3 = r(p)
test tx_wealth_cat1=tx_wealth_cat2=tx_wealth_cat3
estadd scalar p_tx_diff = r(p)
}

estout bas_* using "C:\Users\Telemedicine\Desktop\Projects\CancerStudy\CancerAnalysis\RawData\2_base_graphing_parmeters.csv", stats(p_base) replace

estout int_* using "C:\Users\Telemedicine\Desktop\Projects\CancerStudy\CancerAnalysis\RawData\2_Interaction_graphing_parmeters.csv", stats(p_tx_wealth_cat1 p_tx_wealth_cat2 p_tx_wealth_cat3 p_tx_diff)  replace
 
 
clear 

set scheme s1mono 

**************Generate figure 3.a *********************
import delimited "C:\Users\Telemedicine\Desktop\Projects\CancerStudy\CancerAnalysis\RawData\2_base_graphing_parmeters.csv", delimiter("", collapse) varnames(1) rowrange(3) clear 

destring bas_*, replace 


xpose, clear varname

drop if _varname=="v1"

rename v1 beta_wealth_cat1
rename v2 beta_wealth_cat2
rename v3 beta_wealth_cat3
rename v4 p_any_inequality

replace _varname =_varname+"{sup:1}" if p_any_inequality<0.05

graph dot (mean) beta_wealth_cat1 beta_wealth_cat2 beta_wealth_cat3 , over(_varname) marker(1, mcolor(black) msymbol(circle_solid))marker(2, mcolor(gray) msymbol(circle_solid)) marker(3, mcolor(khaki) msymbol(diamond_solid))  legend(order(1 "Poor-Middle" 2 "Rich" 3 "Richer") rows(1)) note("{sup:1}Difference is significant at the p<0.05 level")  ylabel(0(10)100) name(Figure3, replace)

save "C:\Users\Telemedicine\Desktop\Projects\CancerStudy\CancerAnalysis\RawData\2_graphing_parmeters.dta", replace


***************Generate Figure 3.b*************************
import delimited "C:\Users\Telemedicine\Desktop\Projects\CancerStudy\CancerAnalysis\RawData\2_Interaction_graphing_parmeters.csv", delimiter("", collapse) varnames(1) rowrange(3) clear 

destring int_*, replace 

xpose, clear varname

drop if _varname=="v1"

**renaming variables in the csv.files stored from the baseline and interaction terms 

rename v1 beta_wealth_cat1
rename v2 beta_wealth_cat2
rename v3 beta_wealth_cat3
rename v4 beta_tx_wealth_cat1
rename v5 beta_tx_wealth_cat2
rename v6 beta_tx_wealth_cat3
rename v7 p_tx_wealth_cat1
rename v8 p_tx_wealth_cat2
rename v9 p_tx_wealth_cat3
rename v10 p_tx_diff

reshape long beta_wealth_cat beta_tx_wealth_cat p_tx_wealth_cat, i(_varname p_tx_diff) j(wealth_cat)

gen beta_plus_tx=beta_wealth_cat+beta_tx_wealth_cat

*graph dot (mean) beta_wealth_cat beta_plus_tx, over(wealth_cat) over(_varname) asyvars marker(1, mcolor(black) msymbol(circle_solid)) marker(2, mcolor(olive)msymbol(circle_solid))legend(order(1 "Non-facilitated group" 2 "Facilitated Group")) ylabel(0(10)100) note(Models adjust for age, cancer type, duration of diagnosis and treatment type at start of pandemic) name(Figure4, replace)
*Including the footnote is triggering issue. I will remove the note 
*graph dot (mean) beta_wealth_cat beta_plus_tx, over(wealth_cat) over(_varname) asyvars marker(1, mcolor(black) msymbol(circle_solid)) marker(2, mcolor(olive)msymbol(circle_solid))legend(order(1 "Non-facilitated group" 2 "Facilitated Group")) ylabel(0(10)100) name(Figure4, replace)  


save "C:\Users\Telemedicine\Desktop\Projects\CancerStudy\CancerAnalysis\RawData\2_graphing_parmeters.dta", replace
